# Supplementary material for: Proteomic Analysis of Zn Depletion/Repletion in the Hormone-Secreting Thyroid Follicular Cell Line FRTL-5
Source: Nutrients. 2018 Dec 14;10(12):1981. doi: 10.3390/nu10121981 (PMC6315927; doi:10.3390/nu10121981)
Supplement: Supplementary file 1 [file nutrients-10-01981-s001.zip]

Archive with 6 entries (6 files):
- Figure S1.tif
- Figure S2.tif
- Figure S3.tif
- Table S1.docx
- Table S2.docx
- Table S3.docx
